# Supplementary material for: Creation and preclinical evaluation of genetically attenuated malaria parasites arresting growth late in the liver
Source: NPJ Vaccines. 2022 Nov 4;7:139. doi: 10.1038/s41541-022-00558-x (PMC9636417; doi:10.1038/s41541-022-00558-x)
Supplement: Supplementary file 2 — Supplementary Table 1 [file 41541_2022_558_MOESM2_ESM.xlsx]

## Sheet: Sheet1
Supplementary Table 1: primers used in this study
	Primer name	Primer ID	Leiden code	Gene ID	Sequence	Enzyme	Description
	Generation and genotyping of Plasmodium falciparum mutants
	pfhsp70 5' promoter forward	p1	8801	PF3D7_0818900	ctcctcctcgagCGCATAAATATCTGGTGAAATACAA	XhoI	For amplification of pfhsp70 5' promoter region
	pfhsp70 5' promoter reverse	p2	8802	PF3D7_0818900	ggtggtGGTACCGAACCTTTTGCACTAGCCAATTTTT	KpnI	For amplification of pfhsp70 5' promoter region
	pfhrp2 3' terminator forward	p3	8803	PF3D7_0831800	cctcctCCTAGGATTTAATAATAGATTAAAAATATTA	AvrII	For amplification of pfhrp2 3' terminator region
	pfhrp2 3' terminator reverse	p4	8804	PF3D7_0831800	gcgggcggGCGGCCGCTTTAATAAATATGTTCTTATATATA	NotI	For amplification of pfhrp2 3' terminator region
	pfpalm gRNA009 forward	p5	8700	PF3D7_0602300	TATTAGTGAGACATGTCATGAATA	BbsI	For pfpalm gRNA009 hybridization
	pfpalm gRNA009 reverse	p6	8701	PF3D7_0602300	AAACTATTCATGACATGTCTCACT	BbsI	For pfpalm gRNA009 hybridization
	pfpalm gRNA009 forward	p7	8702	PF3D7_0602300	TATTTGAAAACAGAACAGATTTCG	BbsI	For pfpalm gRNA010 hybridization
	pfpalm gRNA009 reverse	p8	8703	PF3D7_0602300	AAACCGAAATCTGTTCTGTTTTCA	BbsI	For pfpalm gRNA010 hybridization
		p9					For gRNA sequencing
		p10					For gRNA sequencing
	pfpalm HR1 forward	p11	8782	PF3D7_0602300	aagaagaagcttAGTGAAATAAAATATCCACAAAAGG	NaeI	For amplification of pfpalm homology region 1
	pfpalm HR1 reverse	p12	8783	PF3D7_0602300	GTTAAATCTTACTTTGTATACACATAAGAG	SacII	For amplification of pfpalm homology region 1
	pfpalm HR2 forward	p13	8788	PF3D7_0602300	GATTCATTAATGCAGAGTGAAATAAAATATCCACAAAAGG	ApaI	For amplification of pfpalm homology region 2
	pfpalm HR2 reverse	p14	8789	PF3D7_0602300	ATCAGGCGCCAAGCTGTTAAATCTTACTTTGTATACACAT	HindIII	For amplification of pfpalm homology region 2
	pfΔpalm LRPCR forward	p15	8920	PF3D7_0602300	TATATATATTTATTTATTTATTTATTTATT		For long range PCR for pfΔpalm locus
	pfΔpalm LRPCR reverse	p16	8921	PF3D7_0602300	TTTTTTTTTCTTTTAGGTAATTATACTATG		For long range PCR for pfΔpalm locus
	pfpalm ORF forward	p17	9176	PF3D7_0602300	ATTATTAAAAGCATGTTTGGCTTCT		For amplification of pfpalm open reading frame
	pfpalm ORF reverse	p18	9177	PF3D7_0602300	AATGTACAAATACTTGTCAACAATTTT		For amplification of pfpalm open reading frame
	bsd SM forward	p19	9180	PF3D7_0602300	ATGCATGCCAAGCCTTTGTC		For amplification of blasticidin selectable marker
	bsd SM reverse	p20	9181	PF3D7_0602300	TTAGCCCTCCCACACATAAC		For amplification of blasticidin selectable marker
	pfcbr gRNA067 forward	p21	9460	PF3D7_1367500	TATTGATAATAAAATTGACACCAA	BbsI	For pfcbr gRNA067 hybridization
	pfcbr gRNA067 reverse	p22	9461	PF3D7_1367500	AAACTTGGTGTCAATTTTATTATC	BbsI	For pfcbr gRNA067 hybridization
	pfcbr HR1 forward	p23	9456	PF3D7_1367500	TCCTTAAGCTTGTTAACGAGTTTTGTGCTTATACATGTG	HindIII	For amplification of pfcbr homology region 1
	pfcbr HR1 reverse	p24	9457	PF3D7_1367500	TTATTGGGCCCACTAGTGAATTACACTAAACAAAAAATCTTTAC	ApaI	For amplification of pfcbr homology region 1
	pfcbr HR2 forward	p25	9458	PF3D7_1367500	TTCCTCCGCGGACTAGTGTATTCTAAACTATAGAGACATTC	NheI	For amplification of pfcbr homology region 2
	pfcbr HR2 reverse	p26	9459	PF3D7_1367500	TAATTGCCGGCGCTAGCGTAAGAATTTTTTAAATTTATTCTTTCC	BamHI	For amplification of pfcbr homology region 2
	yfcu complete cassette forward	p27	7876		TATTAAGGCCTGGAAAGGGGCCATTGG		For amplification of yfcu selectable marker cassette
	yfcu complete cassette reverse	p28	8760		GAGTCAGTGAGCGAGGAAGC		For amplification of yfcu selectable marker cassette
	5' integration pfΔcbr forward	p29	9572	PF3D7_1367500	GACAACGACAATGGTTTTATG		For amplification of 5' integration pfΔcbr locus
	5' integration pfΔcbr reverse	p30	7734	PF3D7_1367500	AAATTCTCGAGGAACCTTTTGCACTAGCCAATTTTTC		For amplification of 5' integration pfΔcbr locus
	3' integration pfΔcbr forward	p31	6761	PF3D7_1367500	TGCCCGAAGGTTATGTACAG		For amplification of 3' integration pfΔcbr locus
	3' integration pfΔcbr reverse	p32	9575	PF3D7_1367500	GATGGCCCATTAAGCGTTC		For amplification of 3' integration pfΔcbr locus
	bsd SM reverse	p33	L1753		CCGTATGTTGCATCACCTTCACCC		For amplification of blasticidin selectable marker
	pfcbr ORF forward	p34	9576	PF3D7_1367500	GATCATTCAGATCCATGCTTAG		For amplification of the pfcbr open reading frame
	pfcbr ORF reverse	p35	9577	PF3D7_1367500	GCCCATTTGGTTAGTATTC		For amplification of the pfcbr open reading frame
	amp probe forward	p36	9172		ATGAGTATTCAACATTTCCGTGT		For amplification of ampicillin probe
	amp probe reverse	p37	9275		TCGTTGTCAGAAGTAAGTTGGC		For amplification of ampicillin probe
	pfhcs1 gRNA074 forward	p38	9629	PF3D7_1026900	TATTTCTTATACAATATTGTTGTG	BbsI	For pfhcs1 gRNA074 hybridization
	pfhcs1 gRNA074 reverse	p39	9630	PF3D7_1026900	AAACCACAACAATATTGTATAAGA	BbsI	For pfhcs1 gRNA074 hybridization
	pfhcs1 gRNA075 forward	p40	9631	PF3D7_1026900	TATTAAATTTATTAACGTGCACAC	BbsI	For pfhcs1 gRNA075 hybridization
	pfhcs1 gRNA075 reverse	p41	9632	PF3D7_1026900	AAACGTGTGCACGTTAATAAATTT	BbsI	For pfhcs1 gRNA075 hybridization
	pfhcs1 HR1 forward	p42	9633	PF3D7_1026900	aagaagAAGCTTTTCCAGAAATATATTAACAAGGAAAATATA	HindIII	For amplification of pfhcs1 homology region 1
	pfhcs1 HR1 reverse	p43	9634	PF3D7_1026900	ggcgggcgGGCGCGCCTGTACATTAAATTATATTGTAACAAATTGTA	AscI	For amplification of pfhcs1 homology region 1
	pfhcs1 HR2 forward	p44	9635	PF3D7_1026900	ccgccgCCGCGGAATATGGACACACAAATATAAATAAATAAA	SacII	For amplification of pfhcs1 homology region 2
	pfhcs1 HR2 reverse 2	p45	9636	PF3D7_1026900	gctgctGCTAGCCATATTTGCATATTTACATATTTAAATGAAA	NheI	For amplification of pfhcs1 homology region 2
	5' integration pfΔhcs1 forward	p46	9799	PF3D7_1026900	GGAAAAATCCAATAGCCGCTGAAGAG		For amplification of 5' integration pfΔhcs1 locus
	5' integration pfΔhcs1 reverse	p47	9397	PF3D7_1026900	GTTTGTATTTCACCAGATATTTATGCG		For amplification of 5' integration pfΔhcs1 locus
	3' integration pfΔhcs1 forward	p48	9175	PF3D7_1026900	ATGAACATAAAGTACAACATTAATATATAGC		For amplification of 3' integration pfΔhcs1 locus
	3' integration pfΔhcs1 reverse	p49	9798	PF3D7_1026900	GGAGACGATATCTATTATACGAGCCTCTATG		For amplification of 3' integration pfΔhcs1 locus
	pfhcs1 ORF forward	p50	9627	PF3D7_1026900	gcgggcggGCGGCCGCtaaATTTTTGAAAGGTTTTACGAAGAT		For amplification of the pfhcs1 open reading frame
	pfhcs1 ORF reverse	p51	9628	PF3D7_1026900	acgacgACGCGTAGTACATGTCTGTGTTAATAATTTC		For amplification of the pfhcs1 open reading frame
	pfmei2 HR1 forward	p52	8761	PF3D7_0623400	TAATTAGGCCTGTTGCCGGCGGCATCTTGTGCTTACATATAAC		For amplification of pfmei2 homology region 1
	pfmei2 HR1 reverse	p53	8813	PF3D7_0623400	TTCCTCCGCGGGATATCTTTACATGAATAATTCTAGTGCC	SacII	For amplification of pfmei2 homology region 1
	pfmei2 HR2 forward	p54	8723	PF3D7_0623400	TTATTGGGCCCGTCGACCGTGTATAATTTACTATTCATCTTATC	ApaI	For amplification of pfmei2 homology region 2
	pfmei2 HR2 reverse	p55	8724	PF3D7_0623400	TCCTTAAGCTTTACGTAATATTAACCTTAAACATGTCATGAG	HindIII	For amplification of pfmei2 homology region 2
	pfmei2 gRNA030 forward	p56	8649	PF3D7_0623400	TATTGTTTCGTGGCCTGAATCAGA		For pfmei2 gRNA030 hybridization
	pfmei2 gRNA030 reverse	p57	8650	PF3D7_0623400	AAACTCTGATTCAGGCCACGAAAC		For pfmei2 gRNA030 hybridization
	pfmei2 gRNA032 forward	p58	8706	PF3D7_0623400	TATTGATCAATAATGTTAATAATA		For pfmei2 gRNA032 hybridization
	pfmei2 gRNA032 reverse	p59	8707	PF3D7_0623400	AAACTATTATTAACATTATTGATC		For pfmei2 gRNA032 hybridization
	pfΔmei2 LRPCR forward	p60	9131	PF3D7_0623400	GCCAATTATAATTTGTCCATTTC		For long range PCR for pfΔmei2 locus
	pfΔmei2 LRPCR reverse	p61	9132	PF3D7_0623400	CTTATATCAGAATATCTAATCAAATATG		For long range PCR for pfΔmei2 locus
	pfp47 control forward	p62	8428	PF3D7_1346800	AACTATTAAGCTCAACACAATACG		For amplification of pfp47control gene
	pfp47 control reverse	p63	8756	PF3D7_1346800	atatGCGGCCGCCCACCTTGTTCACAAATACATC		For amplification of pfp47control gene
	pfmei2 ORF forward	p64	8906	PF3D7_0623400	GCACAAGTCAGGTAAATTTGAG		For amplification of the pfmei2 open reading frame
	pfmei2 ORF reverse	p65	8907	PF3D7_0623400	TCTTCCCCAAGTAACAGAACAG		For amplification of the pfmei2 open reading frame
	pfp47 control reverse 2	p66	8889	PF3D7_1346800	TTCCACCTTGTTCACAAATACATC		For amplification of pfp47control gene
	bsd SM reverse 3	p67	9182		TCCACCCTCATTGAAAGAGCAA		For amplification of blasticidin selectable marker
	cas9 probe forward	p68	9019		AAGTTTGCATCAGCAAGTATAA		For amplification of cas9 probe
	cas9 probe reverse	p69	9622		CAGGGAGAACCAAACCACCC		For amplification of cas9 probe
	flpe probe forward	p70	5723		GTCAGGATCCATGGCTCCCAAGAAGAAGAGGAAGGTGATGAG		For amplification of flpe probe
	flpe probe reverse	p71	3823		TATGTTGCGGCCGCTTATATGCGTCTATTTATGTAGG		For amplification of flpe probe
	pfΔmei2 confirmation forward	p72	9736	PF3D7_0623400	GAATAATGTAAAAGGCACTAG		For confirmation of the pfΔmei2 deletion
	pfΔmei2 confirmation reverse	p73	9781	PF3D7_0623400	GATGAATAGTAAATTATACACGGTC		For confirmation of the pfΔmei2 deletion
	pfΔmei2 sequencing 1	p74	8791	pJet	CGACTCACTATAGGGAGAGCGGC		For confirmation of the pfΔmei2 deletion
	pfΔmei2 sequencing 2	p75	8792	pJet	AAGAACATCGATTTTCCATGGCAG		For confirmation of the pfΔmei2 deletion
	Generation and genotyping of Plasmodium berghei mutant
	5’ PbΔmei2 integration forward	p76	8440	PBANKA_1122300	ACCGACCTGGTCAAAGAGGCACCAGTTTAAG		For integration PCR of the pbΔmei2 deletion
	5’ PbΔmei2 integration reverse	p77	7289	PBANKA_1122300	TAAAGCACAATATCTAGGATACTAC		For integration PCR of the pbΔmei2 deletion
	hdhfr::fcu forward	p78	4698		GTTCGCTAAACTGCATCGTC		For amplification of hdhfr selectable marker cassette
	hdhfr::fcu reverse	p79	4699		GTTTGAGGTAGCAAGTAGACG		For amplification of hdhfr selectable marker cassette
	pbmei2 ORF forward	p80	8768	PBANKA_1122300	TAGGCTTATATTGAGGCACAG		For confirmation of the pbΔmei2 deletion
	pbmei2 ORF reverse	p81	8769	PBANKA_1122300	GGATGCTCTATTAAGTCCTTATG		For confirmation of the pbΔmei2 deletion
	p25 ORF forward	p82	1462	PBANKA_0515000	CATGCCATGGATGAATACTTATTACAGTG		For amplification of pb25 probe
	p25 ORF reverse	p83	1463	PBANKA_0515000	CCGGAATTCTTAAATGATATTTGAAAATATTAG		For amplification of pb25 probe
	hdhfr ORF forward	p84	886		GGAAGATCTATGGTTGGTTCGCTAAACTGCATCG		For amplification of hdhfr probe
	hdhfr ORF forward	p85	887		GGAAGATCTTTAATCATTCTTCTCATATACTTC		For amplification of hdhfr probe
